# Supplementary material for: Differential HER2 Expression Across Feline Nasal Carcinoma and Its Relationship with Proliferation and p53 Status
Source: Vet Sci. 2026 Feb 25;13(3):212. doi: 10.3390/vetsci13030212 (PMC13030173; doi:10.3390/vetsci13030212)
Supplement: Supplementary file 1 [file vetsci-13-00212-s001.zip]

Archive with 1 entries (1 files):
- vetsci-4121301-supplementary.pdf
